# Supplementary material for: Tilt-evoked, breathing-driven blood pressure oscillations: Independence from baroreflex-sympathoneural function
Source: Clin Auton Res. 2024 Mar 6;34(1):125–35. doi: 10.1007/s10286-024-01022-7 (PMC10944440; doi:10.1007/s10286-024-01022-7)
Supplement: Supplementary file 1 — Individual demographic and physiological data about tilt-evoked blood pressure oscillations. Abbreviations and Data Dictionary: BP systolic blood pressure, HF high-frequency power of systolic blood pressure variability, HV healthy volunteers, Log HF log of high-frequency power of systolic blood pressure variability, ∆Log HF change in Log HF from Pre-tilt to Tilt, LF log of low-frequency power of systolic blood pressure variability, MSA-P parkinsonian multiple system atrophy, PAF pure autonomic failure, PD+OH Parkinson’s disease with orthostatic hypotension, PD control Parkinson’s disease without orthostatic hypotension, Pre-tilt supine rest before head-up tilting, Recov. supine rest after head-up tilting, SD standard deviation of systolic blood pressure, ∆SD change in SD from Pre-tilt to Tilt, Tilt head-up tilt, VHL von Hippel–Lindau disease after neurosurgery for brainstem hemangioblastoma (XLSX 28 KB) [file 10286_2024_1022_MOESM1_ESM.xlsx]

## Sheet: BP Osc. Ms Data
N	Date	Gender	Age	Tilt HF	Pre-Tilt SD BP	Tilt SD BP	Recov. SD BP	∆SD BP Tilt vs. Pre-Tilt	Pre-tilt HF	Tilt HF	Recov. HF	Pre-tilt Log HF	Tilt Log HF	Recov. Log HF	∆Log HF Tilt	Pre-tilt HFnu	Tilt HFnu	Recov. HFnu	Tilt LF	Pre-tilt LF	Tilt LF	Recov. LF	Baroslope	Log Baroslope
					PAF	PAF	PAF	PAF	PAF	PAF	PAF	PAF	PAF	PAF	PAF	PAF	PAF	PAF		PAF	PAF	PAF	ms/mm Hg	ms/mm Hg
1	2013-10-29	F	78.7		9.9549	11.0775	18.9098	1.1226	15.7935	4.902	11.6073	1.19848	0.690373	1.06473	-0.508105	0.2824	0.3741	0.8138		40.1384	8.2012	2.6566	0.89	-0.05061
2	2021-11-16	F	65		3.7589	20.9871	24.4557	17.2282	2.4002	26.2054	6.4262	0.380247	1.41839	0.807954	1.03814	0.5719	0.8994	0.4583		1.7963	2.93	7.596	0.75	-0.124939
3	2022-09-20	F	80		4.4392	11.1284	8.8982	6.6892	1.0578	1.7178	3.3433	0.0244036	0.234973	0.524175	0.210569	0.2891	0.5311	0.4955		2.6015	1.5169	3.4046	0.69	-0.161151
4	2017-08-23	M	60		7.7823	6.0297	5.083	-1.7526	5.7773	3.3936	7.877	0.761725	0.530661	0.896361	-0.231064	0.2865	0.4659	0.6929		14.3854	3.8908	3.4905	2.87	0.457882
5	2021-08-03	M	85		5.4083	7.366	3.8805	1.9577	5.1063	2.6778	1.9437	0.708106	0.427778	0.288629	-0.280328	0.5556	0.5303	0.7551		4.084	2.3722	0.6302	0.4	-0.39794
6	2020-08-17	M	73		5.0113	15.7334	4.5696	10.7221	3.8288	3.9161	4.3407	0.583063	0.592854	0.63756	0.00979109	0.3203	0.6534	0.3507		8.1266	2.0773	8.0381	0.42	-0.376751
7	2014-01-09	F	66		5.7312	17.527	6.8085	11.7958	6.2084	1.4996	6.0246	0.79298	0.175975	0.779928	-0.617004	0.5169	0.5184	0.5865		5.8028	1.3933	4.2481	-0.03
8	2020-01-28	M	75		4.7225	31.0701	4.6725	26.3476	2.2668	1.9713	1.6103	0.355413	0.294753	0.206907	-0.0606605	0.412	0.2651	0.2889		3.2357	5.4654	3.9635	-0.18
9	2022-04-05	F	71		6.007	11.5785	4.9212	5.5715	3.1337	24.1886	1.428	0.496057	1.38361	0.154728	0.887553	0.5964	0.5964	0.6137		2.1208	16.3689	0.8988	0.5	-0.30103
10	2019-07-23	M	71		5.8769	5.42	4.9294	-0.4569	1.0003	7.5063	0.9373	0.000130269	0.875426	-0.0281214	0.875296	0.2451	0.4005	0.4185		3.0807	11.2347	1.3025	1.29	0.11059
11	2021-10-26	M	70		8.4516	11.7866	5.9329	3.335	0.9215	3.4107	1.6324	-0.0355047	0.532844	0.212827	0.568348	0.1872	0.3719	0.6315		4.0014	5.7601	0.9527	1.68	0.225309
12	2014-10-14	M	71.6		9.2255	10.0983	7.4718	0.8728	1.9866	4.9151	1.99	0.29811	0.691532	0.298853	0.393422	0.3581	0.3839	0.3074		3.5617	7.8889	4.4846	0.47	-0.327902
13	2021-08-16	M	64		6.0355	15.9632	3.5669	9.9277	1.5054	28.4334	2.8035	0.177652	1.45383	0.447701	1.27618	0.4466	0.747	0.8222		1.8652	9.6299	0.6064	0.68	-0.167491
		HV	HV		HV	HV	HV	HV	HV	HV	HV	HV	HV	HV	HV	HV	HV	HV		HV	HV	HV	HV	HV
1	2016-10-25	F	58		6.1537	12.8131	4.4329	6.6594	5.4243	30.337	2.7669	0.734344	1.48197	0.441993	0.747629	0.3152	0.684	0.6871		11.7856	14.0128	1.2598	6.7971	0.832324
2	2018-03-20	M	63.4		10.5474	20.3356	20.2277	9.7882	7.501	1.3169	3.7603	0.875119	0.119553	0.575222	-0.755566	0.3155	0.2079	0.3549		16.2752	5.0184	6.834	3.82	0.582063
3	2017-01-12	M	61		8.3756	13.6155	8.211	5.2399	5.4931	6.678	5.618	0.739818	0.824646	0.749582	0.0848289	0.2148	0.2455	0.2278		20.0812	20.5275	19.0393	4.93	0.692847
4	2018-11-05	F	60		7.5842	7.5702	10.1107	-0.014	7.0801	1.7259	5.3124	0.850039	0.237016	0.725291	-0.613024	0.3562	0.1111	0.2079		12.7972	13.8024	20.239	3.55	0.550228
5	2018-09-21	M	50		5.0482	7.842	6.0048	2.7938	1.2067	2.5959	0.8775	0.0815993	0.414288	-0.0567529	0.332689	0.1519	0.0628	0.1928		6.7367	38.7506	3.6731	5.344	0.727866
6	2019-09-12	M	30		5.5506	9.3324	8.6112	3.7818	3.8454	7.9926	2.1749	0.584942	0.902688	0.337439	0.317747	0.389	0.372	0.2461		6.0412	13.4923	6.6624	4.8882	0.689149
7	2017-11-16	M	53		6.6743	5.863	6.1473	-0.8113	3.6337	0.7481	1.0874	0.560349	-0.12604	0.0363893	-0.686389	0.1745	0.0823	0.1074		17.1851	8.336	9.0394	4.67	0.669317
8	2019-06-17	M	36.3		4.5977	12.8456	5.1708	8.2479	2.0813	15.5153	0.9377	0.318335	1.19076	-0.0279361	0.872425	0.341	0.1649	0.4291		4.0225	78.5657	1.2475	8.26	0.91698
9	2016-10-14	M	47		4.4289	5.7479	5.0109	1.319	5.2204	4.6633	2.7618	0.717704	0.668693	0.441192	-0.0490104	0.2524	0.37	0.3912		15.4664	7.9402	4.2983	3.58	0.553883
10	2016-09-06	M	58		3.2896	3.2147	7.2348	-0.0749	1.3707	0.5532	2.1595	0.136942	-0.257118	0.334353	-0.39406	0.4187	0.1919	0.5694		1.9031	2.3293	1.6328	1.65	(DMI)
11	2017-05-15	M	29		6.798	6.1038	14.7198	-0.6942	3.2596	16.7327	2.7128	0.513164	1.22357	0.433418	0.710402	0.4419	0.6394	0.428		4.1168	9.4347	3.625	13.2	1.12057
12	2018-11-29	F	57		3.8224	6.3546	5.3013	2.5322	2.868	3.836	10.9245	0.457579	0.583879	1.0384	0.126299	0.4383	0.2116	0.349		3.6758	14.2886	20.38	8.14	0.910624
13	2015-01-20	F	52.4		6.7188	9.0877	5.6088	2.3689	6.7662	17.78	8.4375	0.830345	1.24993	0.926214	0.419587	0.3663	0.4856	0.4975		11.7048	18.8381	8.5237	7.91	0.898176
14	2016-10-31	F	40		5.5424	11.6586	6.2013	6.1162	4.5996	21.5662	4.3168	0.66272	1.33377	0.635162	0.671054	0.3087	0.2363	0.4668		10.3008	69.7007	4.9314	7.76	0.889862
15	2017-02-02	F	59		3.486	5.7343	10.8905	2.2483	1.9314	5.6384	3.0824	0.285872	0.751156	0.488889	0.465284	0.4504	0.2681	0.3094		2.3571	15.3914	6.8811	6.52	0.814248
16	2013-12-03	M	60.8		9.1627	6.8245	4.1762	-2.3382	7.7205	8.874	4.3039	0.887645	0.948119	0.633862	0.060474	0.4617	0.543	0.4679		9.0013	7.4694	4.8943	2.67	0.426511
		PD+OH	PD+OH		PD+OH	PD+OH	PD+OH	PD+OH	PD+OH	PD+OH	PD+OH	PD+OH	PD+OH	PD+OH	PD+OH	PD+OH	PD+OH	PD+OH		PD+OH	PD+OH	PD+OH	PD+OH	PD+OH
1	2013-07-02	F	78		4.1868	9.5107	3.8538	5.3239	3.5011	4.4547	4.4191	0.544205	0.648818	0.645334	0.104614	0.3929	0.3883	0.3764		5.4102	7.0177	7.3222	0.35	-0.455932
2	2022-01-25	M	83		6.3328	18.7652	22.071	12.4324	4.6596	5.2269	32.3098	0.668349	0.718244	1.50933	0.0498956	0.3985	0.309	0.4647		7.033	11.6912	37.2219	-0.08
3	2018-09-25	M	71.2		14.5623	11.7017		-2.8606	14.9762	19.5679	9.9641	1.1754	1.29154	0.998438	0.116143	0.2694	0.3361	0.4571		40.6234	38.6502	11.8334	0.08	-1.09691
4	2022-03-01	M	73		9.923	7.6156	7.3343	-2.3074	7.1265	16.7189	2.1833	0.852876	1.22321	0.339113	0.370331	0.5425	0.6614	0.3283		6.0107	8.5579	4.4677	0.81	-0.091515
5	2018-07-17	M	80		11.1382	10.5091	12.4979	-0.6291	13.8778	13.3218	5.7569	1.14232	1.12456	0.760189	-0.0177577	0.5407	0.64	0.5996		11.7879	7.4937	3.8449	1.197	0.0780942
6	2010-01-29	M	75.3		11.7302	6.9204	6.4827	-4.8098	7.06	2.9513	5.6626	0.848805	0.470013	0.753016	-0.378791	0.4888	0.5954	0.4468		7.3837	2.0057	7.0114	Pacer
7	2014-04-08	M	76		8.4098	5.9603	5.2489	-2.4495	2.7392	2.7628	3.2482	0.437624	0.441349	0.511643	0.0037257	0.4026	0.5621	0.5289		4.0651	2.1528	2.8928	1.03	0.0128372
8	2015-10-07	M	77		9.4647	11.0276	17.7987	1.5629	3.5551	2.0777	1.8696	0.550852	0.317583	0.271749	-0.233269	0.2614	0.3943	0.4003		10.0436	3.1917	2.8013	2.36	0.372912
9	2011-03-31	F	89		5.1882	20.4844	7.1738	15.2962	3.0271	19.2188	4.3556	0.481027	1.28373	0.639048	0.802699	0.6142	0.5452	0.8197		1.9014	16.0328	0.9581	0.37	-0.431798
10	2019-08-13	M	78.2		4.1688	3.443	4.1962	-0.7258	2.0623	2.7801	1.6238	0.314352	0.44406	0.210533	0.129709	0.3648	0.2231	0.5134		3.5917	9.6786	1.539	Atrial bigeminy
11	2022-09-07	M	68		3.9984	7.4626	4.4248	3.4642	1.0872	4.9136	0.6368	0.0363094	0.6914	-0.195997	0.65509	0.2857	0.5541	0.3517		2.7184	3.9539	1.1736	2.78	0.444045
12	2022-03-29	F	74		7.971	5.8363	9.8115	-2.1347	1.1453	3.9506	1.1144	0.0589193	0.596663	0.0470411	0.537744	0.4567	0.3472	0.3172		1.3626	7.4282	2.399	1.1	0.0413927
13	2010-05-28	M	74		6.0164	5.5524	6.9905	-0.464	22.4607	4.3258	6.2854	1.35142	0.636066	0.798333	-0.715357	0.7336	0.6028	0.535		8.1553	2.8504	5.4621	0.28	-0.552842
14	2017-11-13	F	80		7.3358	6.3784	11.4233	-0.9574	6.577	3.6292	5.2794	0.818028	0.559811	0.722585	-0.258217	0.162	0.3548	0.2836		34.0122	6.6001	13.3359	1.09	0.0374265
		PD No OH	PD No OH		PD No OH	PD No OH	PD No OH	PD No OH	PD No OH	PD No OH	PD No OH	PD No OH	PD No OH	PD No OH	PD No OH	PD No OH	PD No OH	PD No OH		PD No OH	PD No OH	PD No OH	PD No OH	PD No OH
1	2016-08-09	M	76		5.8462	6.4494	13.8238	0.6032	4.0158	1.3772	7.3946	0.603772	0.138997	0.868915	-0.464775	0.2958	0.1649	0.1667		9.5603	6.9733	36.9554	1.22	0.0863598
2	2019-12-11	F	69		3.0386	10.4595	4.0568	7.4209	0.7257	1.348	0.2425	-0.139243	0.12969	-0.615288	0.268933	0.336	0.1682	0.2234		1.4338	6.6651	0.8427	3.51	0.545307
3	2017-07-11	F	49		8.5687	9.5283	5.4757	0.9596	11.3106	8.6419	12.2384	1.05349	0.936609	1.08772	-0.116876	0.6661	0.5746	0.8495		5.6699	6.3973	2.1682	5.23	0.718502
4	2019-10-23	F	40.2		3.747	3.2905	5.1099	-0.4565	3.4274	2.7923	2.0069	0.534965	0.445962	0.302526	-0.0890027	0.626	0.4206	0.5202		2.048	3.8462	1.8514	7.57	0.879096
5	2021-06-15	F	68		4.0698	8.656	3.4454	4.5862	1.5017	11.7646	1.5894	0.176583	1.07058	0.201233	0.893994	0.6552	0.7408	0.658		0.7902	4.1174	0.826	4.32	0.635484
6	2011-04-19	M	73		4.4622	9.7011	3.7098	5.2389	2.1295	6.8185	4.4297	0.328278	0.833689	0.646374	0.505411	0.5067	0.602	0.3073		2.0732	4.5073	9.9836	0.12	-0.920819
7	2020-12-02	F	75		10.1705	13.6902	4.2755	3.5197	4.3736	8.3382	4.5524	0.640839	0.921072	0.65824	0.280233	0.3512	0.4263	0.6368		8.0806	11.22	2.5967	1.78	0.25042
8	2021-10-12	M	65		4.0878	5.0245	5.6256	0.9367	1.2731	3.3602	1.2849	0.104863	0.526365	0.108869	0.421503	0.2845	0.4897	0.5557		3.2011	3.5017	1.0272	4.4	0.643453
9	2017-03-27	F	61.9		2.8866	3.6967	4.2261	0.8101	0.8846	0.9868	0.4591	-0.0532531	-0.00577086	-0.338093	0.0474822	0.3959	0.3664	0.1527		1.3495	1.7064	2.5469	0.83	-0.0809219
10	2019-05-28	M	37		4.6726	3.9134	8.2983	-0.7592	0.7936	1.6322	2.5167	-0.100398	0.212773	0.400831	0.313172	0.0838	0.4187	0.2249		8.6726	2.2665	8.676	No data
11	2017-09-12	M	79		17.9497	14.123	9.022	-3.8267	4.073	6.918	1.9573	0.609914	0.839981	0.291657	0.230066	0.1621	0.264	0.2247		21.0584	19.2908	6.7518	1.24	0.0934217
12	2019-04-17	M	72		16.3845	6.7248	6.681	-9.6597	3.7333	7.6752	1.4928	0.572093	0.88509	0.174002	0.312997	0.1833	0.5495	0.2288		16.6377	6.2934	5.0313	5.19	0.715167
13	2015-02-24	M	52.2		5.4315	6.661	5.2483	1.2295	3.9304	3.5062		0.594437	0.544837		-0.0496001	0.5548	0.4244	0.3818		3.1543	4.756		3.8	0.579784
14	2019-10-23	F	50.8		6.038	7.246	4.8705	1.208	4.4542	4.2244	6.2069	0.64877	0.625765	0.792875	-0.0230047	0.268	0.1397	0.5057		12.1658	26.0192	10.0516	2.08	0.318063
15	2023-02-09	M	68.5		4.9794	9.0133	7.8498	4.0339	1.0317	7.2457	3.5901	0.0135534	0.86008	0.555107	0.846527	0.2391	0.5177			3.2826	6.7513	3.5086	1.38	0.139879
		MSA-P	MSA-P		MSA-P	MSA-P	MSA-P	MSA-P	MSA-P	MSA-P	MSA-P	MSA-P	MSA-P	MSA-P	MSA-P	MSA-P	MSA-P	MSA-P		MSA-P	MSA-P	MSA-P	MSA-P	MSA-P
1	2022-02-16	M	56.5		3.9098	10.0661	5.6007	6.1563	0.8737	0.405	0.6853	-0.0586377	-0.392545	-0.164119	-0.333907	0.3845	0.2892	0.4427		1.3987	0.9953	0.8628	0.64	-0.19382
2	2010-02-05	F	68.6078		15.4739	10.275	13.3122	-5.1989	26.0955	15.5412	7.2054	1.41657	1.19148	0.857658	-0.225081	0.4418	0.6975	0.5894		32.9682	6.7392	5.0201	No data
3	2014-09-18	M	71		4.0163	6.3007	2.8267	2.2844	1.9861	3.2867	1.6359	0.298001	0.51676	0.213757	0.218759	0.4958	0.3633	0.5483		2.0201	5.7596	1.3477	No data
4	2021-10-19	M	55		10.2001	11.6217	16.1748	1.4216	3.4106	11.1478	4.0127	0.532831	1.04719	0.603437	0.514358	0.1542	0.4884	0.3448		18.7054	11.6787	4.0971	0.94	-0.0268721
5	2010-04-19	M	65		7.958	5.1753	6.4868	-2.7827	13.4759	9.4133	8.7297	1.12956	0.973742	0.940999	-0.155816	0.8748	0.837	0.7723		1.9283	1.8333	2.5742	No data
6	2023-01-24	F	63		6.3459	4.1074	6.4792	-2.2385	2.774	8.4349	2.0111	0.443106	0.92608	0.303434	0.482973	0.197	0.4181	0.334		11.3084	11.7411	4.0103	2.21	0.344392
7	2021-08-31	F	58		6.3314	8.4786	6.6927	2.1472	1.137	4.638	0.7188	0.0557605	0.666331	-0.143392	0.61057	0.4169	0.586	0.1977		1.5901	3.2772	2.9176	0.32	-0.49485
8	2011-07-19	M	56		10.0956	8.7068	11.0242	-1.3888	11.2113	5.709	7.957	1.04966	0.75656	0.900749	-0.293096	0.6024	0.4781	0.3307		7.4011	6.2329	16.1074	1.03	0.0128372
9	2012-07-30	M	49		5.7008	11.3655	9.5767	5.6647	5.7673	17.4151	6.1457	0.760973	1.24093	0.788571	0.479953	0.561	0.4937	0.8314		4.5125	17.8597	1.2465	No data
10	2016-04-12	M	54		6.231	5.3559	5.7529	-0.8751	3.7083	1.4226	2.8772	0.569175	0.153083	0.45897	-0.416092	0.513	0.3444	0.4519		3.5204	2.7077	3.49	6.33	0.801404
11	2016-03-15	F	67		5.6587	23.1616		17.5029	5.0218	14.4582	1.9785	0.700859	1.16011	0.296336	0.459255	0.5421	0.7348	0.5457		4.2419	5.2188	1.6472	No data
12	2013-10-15	M	49		7.5361	7.3505	6.6396	-0.1856	9.0268	15.6325	10.8625	0.955534	1.19403	1.03593	0.238495	0.3556	0.4485	0.5032		16.3607	19.2245	10.7252	0.95	-0.0222764
		VHL	VHL		VHL	VHL	VHL	VHL	VHL	VHL	VHL	VHL	VHL	VHL	VHL	VHL	VHL	VHL		VHL	VHL	VHL	VHL	VHL
1	2014-10-02	M	26		3.8454	8.0852	4.5049	4.2398	2.8449	23.4161	1.9629	0.454067	1.36951	0.292898	0.915448	0.3376	0.7719	0.595		5.5819	6.9181	1.336	4.3	0.633468
2	2009-03-31	M	48		8.3518	7.7732	10.5677	-0.5786	3.5794	5.7955	0.86	0.55381	0.763091	-0.0655015	0.209281	0.6016	0.8559	0.2483		2.3699	0.9756	2.604	0.4552	-0.341798
3	2022-03-15	M	25		4.7395	7.9038	6.0912	3.1643	1.2093	10.3342	4.523	0.0825341	1.01428	0.655427	0.931743	0.3306	0.7282	0.6303		2.4485	3.8579	2.6531	5.22	0.717671
73
